# Supplementary material for: Genome-wide identification, characterization, evolution, and expression pattern analyses of the typical thioredoxin gene family in wheat (Triticum aestivum L.)
Source: Front Plant Sci. 2022 Dec 22;13:1020584. doi: 10.3389/fpls.2022.1020584 (PMC9813791; doi:10.3389/fpls.2022.1020584)
Supplement: Supplementary file 2 [file DataSheet_2.xlsx]

## Sheet: Table S1
Table S1. Basic information of typical TaTRX genes identified in wheat
Gene Name	Transcript ID	Gene Location	Translation Length（aa）	pI	Molecular weight (kDa)	GRAVY	Subcellular Location
TaTRX1	TraesCS1A02G112400.1	Chromosome 1A:114,060,494-114,063,000	131	5.15	14.51	-0.273	cyto
TaTRX2	TraesCS1A02G301500.1	Chromosome 1A: 495,703,638-495,705,475	143	4.53	16.02	-0.369	cyto; extr
TaTRX3	TraesCS1A02G325600.1	Chromosome 1A:516,430,393-516,432,298	130	5.12	13.75	0.377	cyto
TaTRX4	TraesCS1B02G132600.1	Chromosome 1B:167,108,459-167,111,433	131	5.15	14.51	-0.273	cyto
TaTRX5	TraesCS1B02G311300.1	Chromosome 1B:534,665,525-534,668,435	143	4.47	15.97	-0.364	cyto
TaTRX6	TraesCS1B02G338800.1	Chromosome 1B:566,685,128-566,687,824	127	5.12	13.52	0.347	cyto
TaTRX7	TraesCS1B02G339000.1	Chromosome 1B:566,823,400-566,831,663	118	5.2	12.86	0.064	cyto
TaTRX8	TraesCS1D02G114000.1	Chromosome 1D: 110,052,054-110,054,117	131	5.15	14.51	-0.273	cyto
TaTRX9	TraesCS1D02G301200.1	Chromosome 1D: 398,976,661-398,978,825	143	4.57	16.04	-0.398	cyto
TaTRX10	TraesCS1D02G327200.1	Chromosome 1D:419,471,916-419,473,737	126	5.12	13.45	0.308	cyto
TaTRX11	TraesCS1D02G327500.1	Chromosome 1D: 419,717,234-419,723,448	119	5.06	12.98	0.224	cyto
TaTRX12	TraesCS2A02G243200.1	Chromosome 2A: 341,625,205-341,628,292	118	5.29	12.69	0.156	cyto
TaTRX13	TraesCS2A02G303200.1	Chromosome 2A: 520,301,218-520,307,068	214	9.32	23.63	-0.207	chlo
TaTRX14	TraesCS2A02G372500.1	Chromosome 2A: 615,286,751-615,290,444	184	9.2	19.51	-0.092	chlo
TaTRX15	TraesCS2A02G466800.1	Chromosome 2A:711,075,152-711,079,408	524	4.88	57.96	-0.267	nucl; cyto
TaTRX16	TraesCS2A02G555300.1	Chromosome 2A: 759,822,758-759,824,170	172	8.72	18.67	-0.031	chlo
TaTRX17	TraesCS2B02G260500.1	Chromosome 2B:329,138,157-329,138,524	95	5.2	10.39	0.442	cyto
TaTRX18	TraesCS2B02G389500.1	Chromosome 2B:553,571,414-553,574,294	185	9.04	19.74	-0.151	chlo
TaTRX19	TraesCS2B02G489600.1	Chromosome 2B:686,834,230-686,838,629	396	4.86	43.57	-0.158	nucl; cyto
TaTRX20	TraesCS2B02G588600.1	Chromosome 2B:775,334,949-775,336,794	175	8.36	18.81	0.015	chlo
TaTRX21	TraesCS2D02G244400.1	Chromosome 2D:274,405,306-274,408,352	136	5.32	14.96	0.065	cyto
TaTRX22	TraesCS2D02G301800.1	Chromosome 2D: 385,164,077-385,165,634	244	9.77	26.71	-0.177	chlo
TaTRX23	TraesCS2D02G368700.1	Chromosome 2D: 473,165,056-473,169,357	182	9.2	19.5	-0.199	chlo
TaTRX24	TraesCS2D02G466800.1	Chromosome 2D:572,079,588-572,083,969	525	4.94	57.95	-0.259	nucl; cyto
TaTRX25	TraesCS2D02G559200.1	Chromosome 2D: 631,946,306-631,948,036	173	8.72	18.64	0.014	chlo
TaTRX26	TraesCS3A02G418400.1	Chromosome 3A:660,236,851-660,238,029	189	8.14	20.02	0.002	chlo
TaTRX27	TraesCS3A02G509000.1	Chromosome 3A: 729,948,037-729,950,793	165	8.73	18.11	-0.166	chlo
TaTRX28	TraesCS3B02G453600.1	Chromosome 3B: 694,324,532-694,325,779	189	8.46	19.93	-0.02	chlo
TaTRX29	TraesCS3B02G577800.1	Chromosome 3B: 807,432,960-807,436,509	164	8.73	18.04	-0.155	chlo
TaTRX30	TraesCS3D02G413900.1	Chromosome 3D: 526,048,686-526,049,943	189	8.14	20	-0.035	chlo
TaTRX31	TraesCS3D02G516800.1	Chromosome 3D: 600,418,757-600,421,439	165	7.67	18.18	-0.188	chlo
TaTRX32	TraesCS4A02G240000.1	Chromosome 4A: 549,799,338-549,800,138	198	6.61	21.83	-0.038	chlo
TaTRX33	TraesCS4B02G074900.1	Chromosome 4B: 70,575,735-70,576,619	184	5.16	20.23	-0.08	chlo
TaTRX34	TraesCS4D02G073500.1	Chromosome 4D: 47,990,881-47,991,812	185	5.94	20.34	-0.123	chlo
TaTRX35	TraesCS5A02G110300.1	Chromosome 5A: 208,746,314-208,747,246	175	8.67	19.11	0.014	chlo
TaTRX36	TraesCS5A02G205000.1	Chromosome 5A:414,772,273-414,776,852	348	6	38.66	-0.409	cyto
TaTRX37	TraesCS5A02G448200.1	Chromosome 5A: 629,709,454-629,713,182	131	6.29	14.54	-0.101	cyto
TaTRX38	TraesCS5B02G111800.1	Chromosome 5B:169,679,181-169,680,177	175	8.67	19.13	0.025	chlo
TaTRX39	TraesCS5B02G203300.1	Chromosome 5B: 369,616,744-369,620,089	319	5.94	35.59	-0.507	cyto
TaTRX40	TraesCS5B02G452700.1	Chromosome 5B: 625,521,633-625,524,237	131	5.9	14.58	-0.136	cyto
TaTRX41	TraesCS5D02G118500.1	Chromosome 5D:158,804,236-158,805,257	175	8.67	19.18	0.011	chlo
TaTRX42	TraesCS5D02G211100.1	Chromosome 5D: 319,321,165-319,325,694	319	6.06	35.74	-0.543	cyto
TaTRX43	TraesCS5D02G454800.1	Chromosome 5D: 501,772,372-501,774,724	131	5.9	14.56	-0.11	cyto
TaTRX44	TraesCS7A02G479200.1	Chromosome 7A: 671,925,707-671,928,956	175	9.6	19.22	-0.114	mito
TaTRX45	TraesCS7A02G563600.1	Chromosome 7A: 733,569,846-733,572,047	179	9.09	19	-0.07	chlo
TaTRX46	TraesCS7B02G381600.1	Chromosome 7B: 646,999,012-647,002,412	180	9.57	19.77	-0.121	mito
TaTRX47	TraesCS7D02G466500.1	Chromosome 7D:580,316,370-580,320,107	178	9.64	19.53	-0.167	mito
TaTRX48	TraesCS7D02G547400.1	Chromosome 7D: 633,515,996-633,518,419	172	8.63	18.13	-0.055	chlo
Note: pI: isoelectric point; GRAVY: grand average of hydropathicity; cyto: cytoplasm; extr: extracell matrix; chlo: chloroplast; nucl: nucleus; mito: mitochondrion.

## Sheet: Table S2
Table S2. Subcellular localization of typical TaTRX of different subtypes
Subcellular location	Subtype of typical TaTRX
Cytoplasm	H, N
Chloroplast	F, M, X, Y, Z
Mitochondrion	O
Nucleus	N
Extracell matrix	H (TaTRX2 only)

## Sheet: Table S3
Table S3. Details of identified conserved motifs present in typical TaTRX protein
Motif	Sequence	E-value	Sites	Width
Motif1	VVVDFTASWCGPCRVMAPVLAELAKKYPG	4.3E-739	53	29
Motif2	VDELPEIASTYGVRAMPTFJFFKBGEKKDKVVGAKK	8.8E-587	44	36
Motif3	DAKEGDVIAIHSLEQWEKKIEEANKASKL	2.7e-153	23	29
Motif4	NTDAKTSLAVHGADAFPFTSERIQELEKKIDEMAKGWPEKVKHELHEHELVLIRRPRPYGCDGCEEMGTSWSYNCAECDFDLHTKCALGEEKKGEEVNGQ	5.8e-120	3	100
Motif5	EVVEPDNDPLQKMGDPSVEVSEEMRDKAQLYKKKGVDALSEGKLDEAVEHLTEAILLNPTSAILYAARAGVFVKMKKPNAA	1.8e-89	5	81
Motif6	QINPDSAKGYKSRGMAKAMLGKWEDAAHDLHLAAKLDFDEEISSELKKVEPNVHKIEEHKKKYERLRKERDMKKADLERQ	8.4e-87	3	80
Motif7	MALRLSVSSPQSTASSPAISSCRPAACGRFLACVAASQKRSLMVVSGSDGRGVAPVKSGGLETATTGADEVEAPTAAVAVTGQVTEVCKDTFWPIVKAAG	8.8e-82	3	100
Motif8	FEVVFVSSDRDESSFVPYFSKMPWLAIPL	2.1e-71	13	29
Motif9	SGSYAPSRPRTAAPAVVSPSPYKSALVAARRPSRFVCKCKNVVDEVIVADEKNWDNM	1.2e-53	3	57
Motif10	VPPARSPSSFAPSRRSPSAPALRRAAGPL	2.2e-64	12	29

## Sheet: Table S4
Table S4. The orthologous genes of typical TaTRXs in wheat progenitors, Arabidopsis, rice and maize
Gene Name	Transcript ID		Gene Name	Transcript ID		Gene Name	Transcript ID		Gene Name	Transcript ID		Gene Name	Transcript ID
TtTRX1	TRITD1Av1G191890.1		AeTRX1	AET1Gv20280000.1		AtTRX1	AT1G03680.1		OsTRX1	Os01t0168200-01		ZmTRX1	Zm00001eb042600_T001
TtTRX2	TRITD1Bv1G057630.1		AeTRX2	AET1Gv20787800.1		AtTRX2	AT1G31020.1		OsTRX2	Os01t0913000-01		ZmTRX2	Zm00001eb061180_T001
TtTRX3	TRITD1Bv1G181650.1		AeTRX3	AET2Gv20534200.1		AtTRX3	AT1G43560.1		OsTRX3	Os01t0963400-01		ZmTRX3	Zm00001eb066320_T001
TtTRX4	TRITD2Av1G184660.1		AeTRX4	AET2Gv20686300.1		AtTRX4	AT1G50320.1		OsTRX4	Os02t0639900-01		ZmTRX4	Zm00001eb075740_T001
TtTRX5	TRITD2Av1G222030.1		AeTRX5	AET2Gv20833100.1		AtTRX5	AT1G59730.1		OsTRX5	Os03t0405500-01		ZmTRX5	Zm00001eb082790_T001
TtTRX6	TRITD2Av1G260990.1		AeTRX6	AET2Gv21031200.2		AtTRX6	AT1G60420.1		OsTRX6	Os03t0800700-01		ZmTRX6	Zm00001eb116740_T001
TtTRX7	TRITD2Av1G286560.1		AeTRX7	AET3Gv20933100.1		AtTRX7	AT1G69880.1		OsTRX7	Os04t0430800-01		ZmTRX7	Zm00001eb123200_T001
TtTRX8	TRITD2Bv1G112850.1		AeTRX8	AET3Gv21198600.1		AtTRX8	AT1G76760.1		OsTRX8	Os04t0530600-01		ZmTRX8	Zm00001eb138600_T001
TtTRX9	TRITD2Bv1G184150.1		AeTRX9	AET4Gv20154400.1		AtTRX9	AT2G15570.1		OsTRX9	Os04t0676100-01		ZmTRX9	Zm00001eb140270_T001
TtTRX10	TRITD2Bv1G223660.1		AeTRX10	AET5Gv20307400.1		AtTRX10	AT2G35010.1		OsTRX10	Os05t0169000-01		ZmTRX10	Zm00001eb185800_T001
TtTRX11	TRITD2Bv1G255500.1		AeTRX11	AET5Gv20500700.1		AtTRX11	AT3G02730.1		OsTRX11	Os05t0508500-01		ZmTRX11	Zm00001eb212760_T001
TtTRX12	TRITD3Av1G239760.1		AeTRX12	AET5Gv21035800.2		AtTRX12	AT3G06730.1		OsTRX12	Os06t0665900-00		ZmTRX12	Zm00001eb248520_T001
TtTRX13	TRITD3Bv1G231230.1		AeTRX13	AET7Gv21174200.1		AtTRX13	AT3G08710.1		OsTRX13	Os07t0186000-01		ZmTRX13	Zm00001eb281920_T001
TtTRX14	TRITD3Bv1G273520.1		AeTRX14	AET7Gv21356600.1		AtTRX14	AT3G15360.1		OsTRX14	Os07t0190800-01		ZmTRX14	Zm00001eb290730_T001
TtTRX15	TRITD4Av1G179090.1					AtTRX15	AT3G17880.1		OsTRX15	Os08t0378900-01		ZmTRX15	Zm00001eb302140_T001
TtTRX16	TRITD4Bv1G025080.1					AtTRX16	AT3G51030.1		OsTRX16	Os09t0401200-01		ZmTRX16	Zm00001eb354270_T001
TtTRX17	TRITD5Av1G074500.1					AtTRX17	AT4G03520.1		OsTRX17	Os12t0188700-01		ZmTRX17	Zm00001eb389850_T001
TtTRX18	TRITD5Av1G222020.1					AtTRX18	AT4G31240.1					ZmTRX18	Zm00001eb409190_T001
TtTRX19	TRITD5Bv1G059650.1					AtTRX19	AT5G16400.1					ZmTRX19	Zm00001eb418040_T001
TtTRX20	TRITD5Bv1G124350.1					AtTRX20	AT5G39950.1					ZmTRX20	Zm00001eb433660_T001
TtTRX21	TRITD5Bv1G219670.1
TtTRX22	TRITD7Bv1G202040.1
TtTRX23	TRITD7Bv1G233250.1
TtTRX24	TRITD0Uv1G038980.1

## Sheet: Table S5
Table S5. The GO enrichment analysis of typical TaTRX genes
GO term	Description	p-value	FDR	Number in foreground list	Group	Gene IDs
GO:0006662	glycerol ether metabolic process	8.33e-107	9.16e-106	39	biological_process	TaTRX1/ TaTRX2/ TaTRX3/ TaTRX4/ TaTRX5/ TaTRX6/ TaTRX7/ TaTRX8/ TaTRX9/ TaTRX10/ TaTRX11/ TaTRX12/ TaTRX13/ TaTRX14/ TaTRX16/ TaTRX17/ TaTRX18/ TaTRX20/ TaTRX21/ TaTRX22/ TaTRX23/ TaTRX25/ TaTRX26/ TaTRX27/ TaTRX28/ TaTRX29/ TaTRX30/ TaTRX31/ TaTRX34/ TaTRX35/ TaTRX37/ TaTRX38/ TaTRX40/ TaTRX41/ TaTRX43/ TaTRX44/ TaTRX45/ TaTRX47/ TaTRX48
GO:0045454	cell redox homeostasis	7.85e-99	4.32e-98	48	biological_process	TaTRX1/ TaTRX2/ TaTRX3/ TaTRX4/ TaTRX5/ TaTRX6/ TaTRX7/ TaTRX8/ TaTRX9/ TaTRX10/ TaTRX11/ TaTRX12/ TaTRX13/ TaTRX14/ TaTRX15/ TaTRX16/ TaTRX17/ TaTRX18/ TaTRX19/ TaTRX20/ TaTRX21/ TaTRX22/ TaTRX23/ TaTRX24/ TaTRX25/ TaTRX26/ TaTRX27/ TaTRX28/ TaTRX29/ TaTRX30/ TaTRX31/ TaTRX32/ TaTRX33/ TaTRX34/ TaTRX35/ TaTRX36/ TaTRX37/ TaTRX38/ TaTRX39/ TaTRX40/ TaTRX41/ TaTRX42/ TaTRX43/ TaTRX44/ TaTRX45/ TaT…
GO:0015035	protein disulfide oxidoreductase activity	5.11e-91	3.06e-90	39	molecular_function	TaTRX1/ TaTRX2/ TaTRX3/ TaTRX4/ TaTRX5/ TaTRX6/ TaTRX7/ TaTRX8/ TaTRX9/ TaTRX10/ TaTRX11/ TaTRX12/ TaTRX13/ TaTRX14/ TaTRX16/ TaTRX17/ TaTRX18/ TaTRX20/ TaTRX21/ TaTRX22/ TaTRX23/ TaTRX25/ TaTRX26/ TaTRX27/ TaTRX28/ TaTRX29/ TaTRX30/ TaTRX31/ TaTRX34/ TaTRX35/ TaTRX37/ TaTRX38/ TaTRX40/ TaTRX41/ TaTRX43/ TaTRX44/ TaTRX45/ TaTRX47/ TaTRX48
GO:0008047	enzyme activator activity	3.02e-13	6.04e-13	5	molecular_function	TaTRX16/ TaTRX18/ TaTRX20/ TaTRX23/ TaTRX25
GO:0009657	plastid organization	1.46e-09	5.36e-09	4	biological_process	TaTRX34/ TaTRX35/ TaTRX38/ TaTRX41
GO:0019904	protein domain specific binding	0.000238	0.000286	2	molecular_function	TaTRX18/ TaTRX23
GO:0009570	chloroplast stroma	0.000137	0.00055	5	cellular_component	TaTRX16/ TaTRX18/ TaTRX20/ TaTRX23/ TaTRX25
GO:0009735	response to cytokinin	0.00188	0.00516	2	biological_process	TaTRX18/ TaTRX23
GO:0009295	nucleoid	0.00826	0.022	1	cellular_component	TaTRX34
GO:0043085	positive regulation of catalytic activity	0.0158	0.0331	1	biological_process	TaTRX25
GO:0010497	plasmodesmata-mediated intercellular transport	0.018	0.0331	1	biological_process	TaTRX12

## Sheet: Table S6
Table S6. Accession number and samples information of RNA-seq data using in this study
database	Treatment or Tissue	Experiment Accession	Experiment Title
NCBI SRA	drought	SRR1542404	control (no treatment) sample replicate 1
		SRR1542405	control (no treatment) sample replicate 2
		SRR1542406	drought stress for 1h replicate 1
		SRR1542407	drought stress for 1h replicate 2
		SRR1542408	drought stress for 6h replicate 1
		SRR1542409	drought stress for 6h replicate 2
	heat	SRR1542410	heat stress for 1h replicate 1
		SRR1542411	heat stress for 1h replicate 2
		SRR1542412	heat stress for 6h replicate 1
		SRR1542413	heat stress for 6h replicate 2
	drought & heat	SRR1542414	drought & heat stress for 1h replicate 1
		SRR1542415	drought & heat stress for 1h replicate 2
		SRR1542416	drought & heat stress for 6h replicate 1
		SRR1542417	drought & heat stress for 6h replicate 2
	low temperature	SRR1460549	low temperature stress(23℃) replicate 1
		SRR1460550	low temperature stress(23℃) replicate 2
		SRR1460551	low temperature stress(23℃) replicate 3
		SRR1460552	low temperature stress(4℃) replicate 1
		SRR1460553	low temperature stress(4℃) replicate 2
		SRR1460554	low temperature stress(4℃) replicate 3
	salt	SRX1162591	CS,Control,6h
		SRX1162592	CS,Salt,6h
		SRX1162599	QM6,Control,6h
		SRX1162600	QM6,Salt,6h
		SRX1162593	CS,Control,12h
		SRX1162594	CS,Salt,12h
		SRX1162601	QM6,Control,12h
		SRX1162602	QM6,Salt,12h
		SRX1162595	CS,Control,24h
		SRX1162596	CS,Salt,24h
		SRX1162603	QM6,Control,24h
		SRX1162604	QM6,Salt,24h
		SRX1162597	CS,Control,48h
		SRX1162598	CS,Salt,48h
		SRX1162605	QM6,Control,48h
		SRX1162606	QM6,Salt,48h
	Stripe rust	SRR1228245	Stripe rust 24h repeat1
		SRR1228246	Stripe rust 24h repeat2
		SRR1228247	Stripe rust 24h repeat3
		SRR1228248	Stripe rust 48h repeat1
		SRR1228249	Stripe rust 48h repeat2
		SRR1228250	Stripe rust 48h repeat3
		SRR1228251	Stripe rust 72h repeat1
		SRR1228252	Stripe rust 72h repeat2
		SRR1228253	Stripe rust 72h repeat3
		SRR1228254	non-innoculation(control) repeat1
		SRR1228255	non-innoculation(control) repeat2
		SRR1228256	non-innoculation(control) repeat3
	Powdery mildew	SRR1228257	Powdery mildew 24h repeat1
		SRR1228258	Powdery mildew 24h repeat2
		SRR1228259	Powdery mildew 24h repeat3
		SRR1228260	Powdery mildew 48h repeat1
		SRR1228261	Powdery mildew 48h repeat2
		SRR1228262	Powdery mildew 48h repeat3
		SRR1228263	Powdery mildew 72h repeat1
		SRR1228264	Powdery mildew 72h repeat2
		SRR1228265	Powdery mildew 72h repeat3
WHEAT URGI	grain	grain_Z71_rep1
		grain_Z71_rep2
		grain_Z75_rep1
		grain_Z75_rep2
		grain_Z85_rep1
		grain_Z85_rep2
	leaf	leaf_Z10_rep1
		leaf_Z10_rep2
		leaf_Z23_rep1
		leaf_Z23_rep2
		leaf_Z71_rep1
		leaf_Z71_rep2
	root	root_Z10_rep1
		root_Z10_rep2
		root_Z13_rep1
		root_Z13_rep2
		root_Z39_rep1
		root_Z39_rep2
	spike	spike_Z32_rep1
		spike_Z32_rep2
		spike_Z39_rep1
		spike_Z39_rep2
		spike_Z65_rep1
		spike_Z65_rep2
	stem	stem_Z30_rep1
		stem_Z30_rep2
		stem_Z32_rep1
		stem_Z32_rep2
		stem_Z65_rep1
		stem_Z65_rep2

## Sheet: Table S7
Table S7. The RT-qPCR primers used in this study
Gene name	Forward primer（5'–3'）	Reverse primer（5'–3'）
TaTRX1	GTCGTAGCATTGTGGAGGAA	TCCCATCCTTGTTTGCTTCT
TaTRX10	GGTGGTGGTTGACTTCACT	CAGCATTTGGGAACTTCTTGG
TaTRX16	CGAAGAGAAGGCGCGATAAA	AAGCGACATTTGAGGTCTCC
TaTRX28	CGGCCCTTGCAAAGTTATG	AGAGGCCTGTTGTCTTGATT
TaTRX31	GCCTTTACTGGTCGACTTCTATG	CACTCATCTTCTCATGCACTTCT
TaTRX45	AGGGTGAACACAGATGAGAAC	CAATGATCGTCTCCTTCCTCTC
Taβ-Actin	TACTCCCTCACAACAACC	GCTCCTGCTCATAATCAAG

## Sheet: Table S8
Table S8. The 16 proteins interacted with typical TaTRXs
Protein Name	Transcript ID	Description	Types of typical TaTRXs interacting with the protein
TaPrx1-A	TraesCS2A02G297500.1	Peroxiredoxin	H, F, M, O, X, Y, Z, NRX
TaPrx1-B	TraesCS2B02G313700.1	Peroxiredoxin	H, F, M, O, X, Y, Z, NRX
TaPrx1-D	TraesCS2D02G295500.2	Peroxiredoxin	H, F, M, O, X, Y, Z, NRX
TaPrx2-B	TraesCS2B02G174400.1	Peroxiredoxin	H, F, M, O, X, Y, Z, NRX
TaPrx2-D	TraesCS2D02G154300.2	Peroxiredoxin	H, F, M, O, X, Y, Z, NRX
TaNTR1-A	TraesCS2A02G132200.2	NADPH-dependent thioredoxin reductase	H, O, NRX
TaNTR1-B	TraesCS2B02G154700.1	NADPH-dependent thioredoxin reductase	H, O, NRX
TaNTR2-D	TraesCS6D02G258600.1	NADPH-dependent thioredoxin reductase	H, O, NRX
TaFTR1-A	TraesCS6A02G000900.1	Ferredoxin-thioredoxin reductase	F, M, X, Y, Z
TaFTR1-D	TraesCS6D02G005000.1	Ferredoxin-thioredoxin reductase	F, M, X, Y, Z
TaFRK1-A	TraesCS2A02G013600.1	Fructokinase-2	Z
TaFRK2-A	TraesCS2A02G111500.1	Fructokinase-2	Z
TaFRK2-B	TraesCS2B02G004000.1	Fructokinase-2	Z
TaFRK2-D	TraesCS2D02G014800.1	Fructokinase-2	Z
TaFRK3-A	TraesCS3A02G365700.1	Fructokinase-2	Z
TaFRK3-B	TraesCS3B02G397500.1	Fructokinase-2	Z
